# Supplementary material for: Effect of Combining Impact-Aerobic and Strength Exercise, and Dietary Habits on Body Composition in Breast Cancer Survivors Treated with Aromatase Inhibitors
Source: Int J Environ Res Public Health. 2023 Mar 10;20(6):4872. doi: 10.3390/ijerph20064872 (PMC10049091; doi:10.3390/ijerph20064872)
Supplement: Supplementary file 1 [file ijerph-20-04872-s001.zip]

Archive with 1 entries (1 files):
- ijerph-2241281-supplementary.pdf
